# Supplementary material for: Access to Neurosurgery for Patients in Germany—Strategic Considerations Based on Geographic Information Mapping
Source: Clin Pract. 2026 Feb 20;16(2):43. doi: 10.3390/clinpract16020043 (PMC12939468; doi:10.3390/clinpract16020043)
Supplement: Supplementary file 1 [file clinpract-16-00043-s001.zip]

Archive with 1 entries (1 files):
- supplTabS1.csv
