# Supplementary material for: Access to Neurosurgery for Patients in Germany—Strategic Considerations Based on Geographic Information Mapping
Source: Clin Pract. 2026 Feb 20;16(2):43. doi: 10.3390/clinpract16020043 (PMC12939468; doi:10.3390/clinpract16020043)
Supplement: Supplementary file 1 [file clinpract-16-00043-s001.zip › supplTabS1.csv]

fedStateKey	fedState	city	carPlate	lat	long	hospitalName
1	Schleswig-Holstein	Bad Schwartau	OH	53,92244	10,69393	Helios Agnes Karl Krankenhaus Bad Schwartau
1	Schleswig-Holstein	Heide	HEI	54,19902	9,08083	Westkuestenklinikum Heide
1	Schleswig-Holstein	Flensburg	FL	54,79061	9,42656	DIAKO Klinikum
1	Schleswig-Holstein	Kiel	KI	54,33072	10,1435	Universitaetsklinikum Schleswig-Holstein Campus Kiel
1	Schleswig-Holstein	Luebeck	HL	53,83948	10,70903	Universitaetsklinikum Schleswig-Holstein Campus Luebeck
1	Schleswig-Holstein	Neumuenster	NMS	54,06553	9,99257	FEK - Friedrich-Ebert-Krankenhaus Neumuenster
2	Hamburg	Hamburg	HH	53,45968	9,95009	Asklepios Klinikum Harburg
2	Hamburg	Hamburg	HH	53,5071	10,17726	BG Klinikum Hamburg
2	Hamburg	Hamburg	HH	53,67478	10,02869	Asklepios Klinik Nord
2	Hamburg	Hamburg	HH	53,55499	9,90251	Asklepios Klinik Altona
2	Hamburg	Hamburg	HH	53,56091	10,017	Asklepios Klinik St. Georg
2	Hamburg	Hamburg	HH	53,47758	9,93667	Helios ENDO-Klinik Hamburg
2	Hamburg	Hamburg	HH	53,494023	10,20694	Praxis-Klinik Bergedorf
2	Hamburg	Hamburg	HH	53,59124	9,97326	Universitaetsklinik fuer Neurochirurgie Hamburg-Eppendorf
3	Niedersachsen	Bad Pyrmont	HM	51,98516	9,273271	Agaplesion Ev. Bathildiskrankenhaus
3	Niedersachsen	Braunschweig	BS	52,23851	10,54703	Staedtisches Klinikum Braunschweig
3	Niedersachsen	Goettingen	GÖ	51,55036	9,94261	Universitaetsmedizin Goettingen
3	Niedersachsen	Hannover	H	52,38406	9,80552	Medizinische Hochschule Hannover
3	Niedersachsen	Hannover	H	52,37062	9,72482	DIAKOVERE Friederikenstift Humbodtstraße
3	Niedersachsen	Hannover	H	52,39237	9,71593	KRH Klinikum Nordstadt
3	Niedersachsen	Meppen	MEP	52,68905	7,29283	Krankenhaus Ludmillenstift
3	Niedersachsen	Oldenburg	OL	53,11191	8,21653	Evangelisches Krankenhaus Oldenburg
3	Niedersachsen	Osnabrueck	OS	52,27789	8,00392	Klinikum Osnabrueck
3	Niedersachsen	Osnabrueck	OS	52,27142	8,05213	Niels-Stensen-Kliniken Marienhospital Osnabrueck
3	Niedersachsen	Rotenburg an der Wuemme	ROW	53,10448	9,41157	Agaplesion Diakonieklinikum Rotenburg
3	Niedersachsen	Sande	FRI	53,507015	8,009721	Nordwest-Krankenhaus Sanderbusch
3	Niedersachsen	Seesen	GS	51,882522	10,216129	Asklepios Kliniken Schildautal
3	Niedersachsen	Westerstede	WST	53,258404	7,91958	Bundeswehrkrankenhaus Westerstede
4	Bremen	Bremen	HB	53,07552	8,83779	Klinikum Bremen-Mitte
4	Bremen	Bremen	HB	53,18993	8,59457	Paracelsus-Klinik Bremen
4	Bremen	Bremerhaven	HB	53,5376	8,63664	Klinikum Bremerhaven-Reinkenheide
5	Nordrhein-Westfalen	Aachen	AC	50,777	6,04338	Uniklinik RWTH Aachen
5	Nordrhein-Westfalen	Arnsberg	HSK	51,42666	7,99935	Klinikum Hochsauerland
5	Nordrhein-Westfalen	Bielefeld	BI	52,014	8,52591	Evangelisches Klinikum Bethel
5	Nordrhein-Westfalen	Bielefeld	BI	52,00676	8,52818	Krankenhaus Mara
5	Nordrhein-Westfalen	Bochum	BO	51,46414	7,32548	Universitaetsklinikum Knappschaftskrankenhaus Bochum
5	Nordrhein-Westfalen	Bochum	BO	51,46908	7,21246	BG Bergmannsheil Bochum
5	Nordrhein-Westfalen	Bonn	BN	50,70175	7,10244	Universitaetsklinikum Bonn
5	Nordrhein-Westfalen	Bottrop	BOT	51,51492	6,90753	Knappschaftskrankenhaus Bottrop
5	Nordrhein-Westfalen	Dortmund	DO	51,53569	7,45419	Klinikum Dortmund Nord
5	Nordrhein-Westfalen	Duesseldorf	D	51,19584	6,78889	Universitaetsklinikum Duesseldorf
5	Nordrhein-Westfalen	Duisburg	DU	51,3969	6,78398	Sana Wedau Kliniken
5	Nordrhein-Westfalen	Duisburg	DU	51,51591	6,76594	Evangelisches Krankenhaus Duisburg Nord
5	Nordrhein-Westfalen	Essen	E	51,43534	6,98909	Universitätsklinikum Essen
5	Nordrhein-Westfalen	Essen	E	51,42671	7,00732	Alfried-Krupp-Krankenhaus Essen
5	Nordrhein-Westfalen	Gelsenkirchen	GE	51,57152	7,05938	Knappschaft Kliniken Buer
5	Nordrhein-Westfalen	Hamm	HAM	51,70835	7,84174	St.-Barbara-Klinik Hamm-Heesen
5	Nordrhein-Westfalen	Herdecke	WIT	51,41074	7,39969	Gemeinschaftskrankenhaus Herdecke
5	Nordrhein-Westfalen	Ibbenbueren	ST	52,27869	7,71518	Klinikum Ibbenbueren
5	Nordrhein-Westfalen	Koeln	K	50,92451	6,91948	Universitaetsklinikum Koeln
5	Nordrhein-Westfalen	Koeln	K	50,93905	7,05232	Krankenhaus Merheim
5	Nordrhein-Westfalen	Krefeld	KR	51,32009	6,56475	Helios Klinikum Krefeld
5	Nordrhein-Westfalen	Luenen	LÜN	51,61905	7,51866	St. Marien Hospital Luenen
5	Nordrhein-Westfalen	Minden	MI	52,26187	8,8898	Johannes Wesling Klinikum Minden
5	Nordrhein-Westfalen	Muenster	MS	51,96138	7,59607	Universitaetsklinikum Muenster
5	Nordrhein-Westfalen	Muenster	MS	51,93248	7,6161	Clemenshospital Münster
5	Nordrhein-Westfalen	Paderborn	PB	51,71828	8,75855	St. Vincenz Krankenhaus
5	Nordrhein-Westfalen	Recklinghausen	RE	51,621	7,17559	Knappschaft Kliniken Recklinghausen
5	Nordrhein-Westfalen	Siegen	SI	50,8509	8,01715	Jung-Stilling-Krankenhaus Siegen
5	Nordrhein-Westfalen	Solingen	SG	51,18509	7,06969	Staedtisches Klinikum Solingen
5	Nordrhein-Westfalen	St. Augustin	SU	50,77553	7,18119	Asklepios Klinik St. Augustin
5	Nordrhein-Westfalen	Wuppertal	W	51,27403	7,17434	Helios Universitaetsklinikum Wuppertal
5	Nordrhein-Westfalen	Wuppertal	W	51,26817	7,13111	Agaplesion Bethesda Krankenhaus Wuppertal
6	Hessen	Darmstadt	DA	49,87481	8,64621	Klinikum Darmstadt - Standort Grafenstraße
6	Hessen	Frankfurt am Main	F	50,09507	8,66134	Universitaetsklinikum Frankfurt
6	Hessen	Frankfurt am Main	F	50,10949	8,54648	Klinikum Frankfurt Hoechst
6	Hessen	Frankfurt am Main	F	50,14527	8,70943	Berufsgenossenschaftliche Unfallklinik Frankfurt am Main
6	Hessen	Fulda	FD	50,54677	9,70488	Klinikum Fulda
6	Hessen	Giessen	GI	50,57626	8,66312	Universitätsklinikum Giessen
6	Hessen	Kassel	KS	51,32854	9,50843	Klinikum Kassel
6	Hessen	Marburg	MR	50,81495	8,80808	Universitaetsklinikum Marburg
6	Hessen	Offenbach am Main	OF	50,0945	8,75764	Sana Klinikum Offenbach
6	Hessen	Wiesbaden	WI	50,06606	8,19142	Helios Dr. Horst-Schmidt-Kliniken Wiesbaden
7	Rheinland-Pfalz	Bitburg	BIT	49,97187	6,52716	Marienhaus Klinikum Eifel
7	Rheinland-Pfalz	Gensingen	BIN	49,89312	7,92845	Bandscheibenklinik Gensingen
7	Rheinland-Pfalz	Idar-Oberstein	BIR	49,71639	7,32151	Klinikum Idar-Oberstein
7	Rheinland-Pfalz	Kaiserslautern	KL	49,44236	7,75747	Westpfalz-Klinikum
7	Rheinland-Pfalz	Koblenz	KO	50,36864	7,54253	Bundeswehrkrankenhaus Zentralkrankenhaus Koblenz
7	Rheinland-Pfalz	Koblenz	KO	50,34944	7,59326	Gemeinschaftsklinikum Mittelrhein
7	Rheinland-Pfalz	Mainz	MZ	49,9942	8,25651	Universitaetsmedizin der Johannes Gutenber-Universitaet Mainz
7	Rheinland-Pfalz	Neuwied	NR	50,42995	7,46522	DRK Krankenhaus Neuwied
7	Rheinland-Pfalz	Trier	TR	49,76233	6,63957	Krankenhaus der Barmherzigen Brueder Trier
8	Baden-Wuerttemberg	Aalen	AA	48,84824	10,08477	Ostalb-Klinikum Aalen
8	Baden-Wuerttemberg	Freiburg im Breisgau	FR	48,00566	7,83503	Uniklinik Freiburg - Klinik fuer Neurochirurgie
8	Baden-Wuerttemberg	Freiburg im Breisgau	FR	48,00205	7,8529	St. Josefskrankenhaus
8	Baden-Wuerttemberg	Heidelberg	HD	49,41851	8,66633	Universitaetsklinikum Heidelberg
8	Baden-Wuerttemberg	Karlsruhe	KA	49,01807	8,37395	Staedtisches Klinikum Karlsruhe
8	Baden-Wuerttemberg	Ludwigsburg	LB	48,89979	9,20397	Klinikum Ludwigsburg
8	Baden-Wuerttemberg	Mannheim	MA	49,49272	8,48648	Universitaetsklinikum Mannheim
8	Baden-Wuerttemberg	Ravensburg	RV	47,78836	9,62015	St. Elisabethen-Klinikum
8	Baden-Wuerttemberg	Reutlingen	RT	48,48383	9,21802	Klinikum am Steinenberg
8	Baden-Wuerttemberg	Schwäbisch Hall	SHA	49,12506	9,7422	Diakonie-Klinikum Schwäbisch Hall
8	Baden-Wuerttemberg	Stuttgart	S	48,78347	9,17373	Klinikum Stuttgart - Katharinenhospital
8	Baden-Wuerttemberg	Tuebingen	TÜ	48,52974	9,03986	Universitätsklinikum Tuebingen
8	Baden-Wuerttemberg	Ulm	UL	48,42225	9,95158	Universitaetsklinikum Ulm
8	Baden-Wuerttemberg	Ulm	UL	48,42525	9,94782	Bundeswehrkrankenhaus Ulm
8	Baden-Wuerttemberg	Villingen-Schwenningen	VS	48,06507	8,49802	Schwarzwald-Baar Klinikum Villingen-Schwenningen
9	Bayern	Altoetting	AÖ	48,23405	12,67665	Klinikum Altoetting
9	Bayern	Amberg	AM	49,44725	11,86754	Klinikum St. Marien Amberg
9	Bayern	Ansbach	AN	49,32106	10,55939	ANregiomed Klinikum Ansbach
9	Bayern	Aschaffenburg	AB	49,97739	9,18758	Klinikum Aschaffenburg-Alzenau
9	Bayern	Augsburg	A	48,38552	10,83783	Universitaetsklinikum Augsburg
9	Bayern	Bad Neustadt	NES	50,32293	10,2347	Rhoen-Klinikum Campus Bad Neustadt
9	Bayern	Bamberg	BA	49,86778	10,89125	Klinikum Bamberg
9	Bayern	Bayreuth	BT	49,96769	11,58524	Klinikum Hohe Warte
9	Bayern	Bayreuth	BT	49,94408	11,5345	Klinikum Bayreuth
9	Bayern	Coburg	CO	50,247	10,97238	Sana Klinikum Coburg
9	Bayern	Dachau	DAH	48,26546	11,42763	Helios Amper-Klinikum Dachau
9	Bayern	Deggendorf	DEG	48,83938	12,97026	Donauisar Klinikum Deggendorf
9	Bayern	Erlangen	ER	49,60008	11,0099	Universitaetsklinikum Erlangen
9	Bayern	Fuerth	FÜ	49,48448	10,97495	Klinikum Fuerth
9	Bayern	Guenzburg	GZ	48,45728	10,29356	Bezirkskrankenhaus Guenzburg
9	Bayern	Hof	HO	50,30297	11,91465	Sana Klinikum Hof
9	Bayern	Ingolstadt	IN	48,77001	11,3763	Klinikum Ingolstadt
9	Bayern	Kempten	KE	47,73196	10,3017	Klinikum Kempten
9	Bayern	Kulmbach	KU	50,1182	11,46658	Klinikum Kulmbach
9	Bayern	Landshut	LA	48,53816	12,13763	Klinikum Landshut
9	Bayern	Memmingen	MM	47,98268	10,16901	Klinikum Memmingen
9	Bayern	Muenchen	M	48,1361	11,59979	Klinikum München rechts der Isar der Technischen Universitaet Muenchen
9	Bayern	Muenchen	M	48,13702	11,56051	Klinikum der Ludwig-Maximilians-Universitaet Muenchen
9	Bayern	Muenchen	M	48,15555	11,62506	Muenchen Klinikum Bogenhausen
9	Bayern	Muenchen	M	48,1721	11,57928	Muenchen Klinikum Schwabing
9	Bayern	Muenchen	M	48,08587	11,55902	München Klinikum Harlaching
9	Bayern	Murnau	GAP	47,67231	11,21719	Berufsgenossenschaftliche Unfallklinik Murnau
9	Bayern	Neumarkt in der Oberpfalz	NM	49,28584	11,45204	Klinikum Neumarkt
9	Bayern	Nuernberg	N	49,41308	11,14924	Klinikum Nuernberg Sued
9	Bayern	Regensburg	R	49,01653	12,06455	Krankenhaus der Barmherzigen Brueder Regensburg
9	Bayern	Regensburg	R	48,98768	12,09067	Universitaetsklinikum Regensburg
9	Bayern	Rosenheim	RO	47,85971	12,13207	Klinikum Rosenheim
9	Bayern	Schweinfurt	SW	50,05184	10,24459	Leopoldina-Krankenhaus
9	Bayern	Traunstein	TS	47,87383	12,63133	Klinikum Traunstein
9	Bayern	Vogtareuth	RO	47,94797	12,18737	Schoen Klinik Vogtareuth
9	Bayern	Weiden in der Oberpfalz	WEN	49,68082	12,16577	Klinikum Weiden
9	Bayern	Wuerzburg	WÜ	49,80728	9,95848	Universitaetsklinikum Wuerzburg
10	Saarland	Homburg	HG	49,3044	7,34961	Universitaetsklinikum des Saarlands
10	Saarland	Saarbruecken	SB	49,22099	6,99508	Klinikum Saarbruecken
10	Saarland	Saarlouis	SLS	49,31374	6,74413	Krankenhaus Saarlouis
11	Berlin	Berlin	B	52,54624	13,34336	Charite - Universitaetsmedizin Berlin Augustenburger Platz
11	Berlin	Berlin	B	52,5262	13,37639	Charite - Universitaetsmedizin Berlin Chariteplatz
11	Berlin	Berlin	B	52,44096	13,31618	Charite - Universitaetsmedizin Berlin Hindenburgdamm
11	Berlin	Berlin	B	52,43842	13,45809	Vivantes Klinikum Neukoelln
11	Berlin	Berlin	B	52,63086	13,51015	Helios Klinikum Berlin-Buch
11	Berlin	Berlin	B	52,52443	13,43898	Vivantes Klinikum im Fiedrichshain
11	Berlin	Berlin	B	52,5199	13,56641	BG Klinikum Unfallkrankenhaus Berlin
11	Berlin	Berlin	B	52,48091	13,31722	Sankt Gertrauden-Krankenhaus
11	Berlin	Berlin	B	52,53498	13,36985	Bundeswehrkrankenhaus Berlin
11	Berlin	Berlin	B	52,49895	13,34459	Klinik Schöneberg
11	Berlin	Berlin	B	52,52172	13,28949	Schlosspark-Klinik
11	Berlin	Berlin	B	52,53998	13,60338	Klinik Helle Mitte
12	Brandenburg	Bad Saarow	BSK	52,28369	14,06158	Helios Klinikum Bad Saarow
12	Brandenburg	Brandenburg an der Havel	BRB	52,41455	12,54498	Universitaetsklinikum Brandenburg an der Havel
12	Brandenburg	Cottbus	CB	51,74347	14,32043	MUL CT
12	Brandenburg	Eberswalde	EW	52,82822	13,79188	GLG Werner Forßmann Klinikum Eberswalde
12	Brandenburg	Frankfurt (Oder)	FF	52,30057	14,48165	Klinikum Frankfurt (Oder)
12	Brandenburg	Neuruppin	NP	52,9065	12,79599	Universitätsklinikum Ruppin-Brandenburg
12	Brandenburg	Potsdam	P	52,39993	13,06559	Ernst-von-Bergmann-Klinikum Potsdam
13	Mecklenburg-Vorpommern	Greifswald	HGW	54,08897	13,40712	Universitaetsmedizin Greifswald
13	Mecklenburg-Vorpommern	Greifswald	HGW	54,0881	13,41262	Short Care Klinik Greifswald
13	Mecklenburg-Vorpommern	Neubrandenburg	NB	53,54487	13,29429	Dietrich-Bonhoeffer-Klinikum
13	Mecklenburg-Vorpommern	Plau am See	LUP	53,47864	12,28427	MediClin Krankenhaus Plau am See
13	Mecklenburg-Vorpommern	Rostock	HRO	54,08543	12,10104	Universitaetsmedizin Rostock
13	Mecklenburg-Vorpommern	Schwerin	SN	53,65224	11,40805	Helios Kliniken Schwerin
14	Sachsen	Chemnitz	C	50,84497	12,88556	Klinikum Chemnitz
14	Sachsen	Dresden	DD	51,05748	13,77912	Universitaetsklinikum Carl Gustav Carus Dresden
14	Sachsen	Dresden	DD	51,05959	13,71915	Staedtisches Klinikum Dresden
14	Sachsen	Goerlitz	GR	51,16122	14,96953	Staedtisches Klinikum Goerlitz
14	Sachsen	Leipzig	L	51,33028	12,38636	Kliniken fuer Neurochirurgie in Sachsen
14	Sachsen	Leipzig	L	51,38315	12,37662	Klinikum St. Georg
14	Sachsen	Plauen	PL	50,49172	12,15312	Helios Vogtland-Klinikum Plauen
14	Sachsen	Zwickau	Z	50,72235	12,43481	Heinrich-Braun-Klinikum
15	Sachsen-Anhalt	Dessau	DE	51,8178	12,19865	Staedtisches Klinikum Dessau
15	Sachsen-Anhalt	Halle (Saale)	HAL	51,50146	11,93547	Universitaetsklinikum Halle (Saale)
15	Sachsen-Anhalt	Halle (Saale)	HAL	51,46039	11,98503	BG Klinikum Bergmannstost Halle
15	Sachsen-Anhalt	Magdeburg	MD	52,10126	11,61935	Universitaetsklinikum Magdeburg
15	Sachsen-Anhalt	Magdeburg	MD	52,1564	11,58274	Klinikum Magdeburg
16	Thueringen	Bad Berka	AP	50,88994	11,26617	Zentralklinik Bad Berka
16	Thueringen	Erfurt	EF	50,99401	11,01105	Helios Klinikum Erfurt
16	Thueringen	Meiningen	MGN	50,55775	10,39774	Helios Klinikum Meiningen
16	Thueringen	Muehlhausen	MHL	51,2012	10,46692	Hufeland Klinikum
16	Thueringen	Nordhausen	NDH	51,51575	10,79509	Suedharz Klinikum Nordhausen
16	Thueringen	Jena	J	50,88643	11,61933	Universitaetsklinikum Jena
17	Proposed	Salzwedel	SWL	52,85679	11,14467	Altmark Klinikum Salzwedel
17	Proposed	Pforzheim	PF	48,88906	8,71113	Helios Klinikum Pforzheim
7	Rheinland-Pfalz	Ludwigshafen	LU	49,48652	8,38923	BG Klinik Ludwigshafen
